# Supplementary material for: Parametric sensitivity analysis for biochemical reaction networks based on pathwise information theory
Source: BMC Bioinformatics. 2013 Oct 22;14:311. doi: 10.1186/1471-2105-14-311 (PMC4015035; doi:10.1186/1471-2105-14-311)
Supplement: Additional file 3 — This file contains in plain text the reactions and the reaction constants of the EGFR model. [file 1471-2105-14-311-S3.txt]

[EGFR] + [EGF] = [EGF-EGFR] 3e7
[EGF-EGFR] = [EGFR] + [EGF] 3.8e-3
[EGF-EGFR] + [EGF-EGFR] = [(EGF-EGFR)2] 1e7
[(EGF-EGFR)2] = [EGF-EGFR] + [EGF-EGFR] 0.1
[(EGF-EGFR)2] = [(EGF-EGFR*)2] 1
[(EGF-EGFR*)2] = [(EGF-EGFR)2] 0.01
[(EGF-EGFR*)2-GAP-Grb2] + [Prot] = [(EGF-EGFR*)2-GAP-Grb2-Prot] 1.73e-7
[(EGF-EGFR*)2-GAP-Grb2-Prot] = [(EGF-EGFR*)2-GAP-Grb2] + [Prot] 1.66e-3
[(EGF-EGFR*)2-GAP-Grb2-Prot] = [(EGF-EGFRi*)2-GAP-Grb2] + [Proti] 3e-2
[EGFR] = [EGFRi] 5e-5
[EGFRi] = [EGFR] 5e-3
[(EGF-EGFR*)2] = [(EGF-EGFRi*)2] 5e-5
[(EGF-EGFR*)2] + [GAP] = [(EGF-EGFR*)2-GAP] 1e6
[(EGF-EGFR*)2-GAP] = [(EGF-EGFR*)2] + [GAP] 0.2
[(EGF-EGFR*)2-GAP] = [(EGF-EGFRi*)2-GAP] 5e-5
[EGFRi] + [EGFi] = [EGF-EGFRi] 1.4e5
[EGF-EGFRi] = [EGFRi] + [EGFi] 0.011
[EGF-EGFRi] + [EGF-EGFRi] = [(EGF-EGFRi)2] 1e7
[(EGF-EGFRi)2] = [EGF-EGFRi] + [EGF-EGFRi] 0.1
[(EGF-EGFRi)2] = [(EGF-EGFRi*)2] 1
[(EGF-EGFRi*)2] = [(EGF-EGFRi)2] 0.01
NULL = [EGFR] 0.17
[(EGF-EGFRi*)2] + [GAP] = [(EGF-EGFRi*)2-GAP] 1e6
[(EGF-EGFRi*)2-GAP] = [(EGF-EGFRi*)2] + [GAP] 0.2
[Proti] = [Prot] 1e4
[(EGF-EGFR*)2-GAP] + [Grb2] = [(EGF-EGFR*)2-GAP-Grb2] 1e7
[(EGF-EGFR*)2-GAP-Grb2] = [(EGF-EGFR*)2-GAP] + [Grb2] 0.055
[(EGF-EGFRi*)2-GAP] + [Grb2] = [(EGF-EGFRi*)2-GAP-Grb2] 1e7
[(EGF-EGFRi*)2-GAP-Grb2] = [(EGF-EGFRi*)2-GAP] + [Grb2] 0.055
[(EGF-EGFR*)2-GAP-Grb2] + [Sos] = [(EGF-EGFR*)2-GAP-Grb2-Sos] 1e7
[(EGF-EGFR*)2-GAP-Grb2-Sos] = [(EGF-EGFR*)2-GAP-Grb2] + [Sos] 0.06
[(EGF-EGFRi*)2-GAP-Grb2] + [Sos] = [(EGF-EGFRi*)2-GAP-Grb2-Sos] 1e7
[(EGF-EGFRi*)2-GAP-Grb2-Sos] = [(EGF-EGFRi*)2-GAP-Grb2] + [Sos] 0.06
[(EGF-EGFR*)2-GAP-Grb2-Sos] + [Ras-GDP] = [(EGF-EGFR*)2-GAP-Grb2-Sos-Ras-GDP] 1.5e7
[(EGF-EGFR*)2-GAP-Grb2-Sos-Ras-GDP] = [(EGF-EGFR*)2-GAP-Grb2-Sos] + [Ras-GDP] 1.3
[(EGF-EGFRi*)2-GAP-Grb2-Sos] + [Ras-GDP] = [(EGF-EGFRi*)2-GAP-Grb2-Sos-Ras-GDP] 1.5e7
[(EGF-EGFRi*)2-GAP-Grb2-Sos-Ras-GDP] = [(EGF-EGFRi*)2-GAP-Grb2-Sos] + [Ras-GDP] 1.3
[(EGF-EGFR*)2-GAP-Grb2-Sos-Ras-GDP] = [(EGF-EGFR*)2-GAP-Grb2-Sos] + [Ras-GTP] 0.5
[(EGF-EGFR*)2-GAP-Grb2-Sos] + [Ras-GTP] = [(EGF-EGFR*)2-GAP-Grb2-Sos-Ras-GDP] 1e5
[(EGF-EGFRi*)2-GAP-Grb2-Sos-Ras-GDP] = [(EGF-EGFRi*)2-GAP-Grb2-Sos] + [Ras-GTPi] 0.5
[(EGF-EGFRi*)2-GAP-Grb2-Sos] + [Ras-GTPi] = [(EGF-EGFRi*)2-GAP-Grb2-Sos-Ras-GDP] 1e5
[Ras-GTP*] + [(EGF-EGFR*)2-GAP-Grb2-Sos] = [(EGF-EGFR*)2-GAP-Grb2-Sos-Ras-GTP] 2.1e6
[(EGF-EGFR*)2-GAP-Grb2-Sos-Ras-GTP] = [Ras-GTP*] + [(EGF-EGFR*)2-GAP-Grb2-Sos] 0.4
[Ras-GTPi*] + [(EGF-EGFRi*)2-GAP-Grb2-Sos] = [(EGF-EGFRi*)2-GAP-Grb2-Sos-Ras-GTP] 2.1e6
[(EGF-EGFRi*)2-GAP-Grb2-Sos-Ras-GTP] = [Ras-GTPi*] + [(EGF-EGFRi*)2-GAP-Grb2-Sos] 0.4
[(EGF-EGFR*)2-GAP-Grb2-Sos-Ras-GTP] = [(EGF-EGFR*)2-GAP-Grb2-Sos] + [Ras-GDP] 0.023
[(EGF-EGFR*)2-GAP-Grb2-Sos] + [Ras-GDP] = [(EGF-EGFR*)2-GAP-Grb2-Sos-Ras-GTP] 2.2e5
[(EGF-EGFRi*)2-GAP-Grb2-Sos-Ras-GTP] = [(EGF-EGFRi*)2-GAP-Grb2-Sos] + [Ras-GDP] 0.023
[(EGF-EGFRi*)2-GAP-Grb2-Sos] + [Ras-GDP] = [(EGF-EGFRi*)2-GAP-Grb2-Sos-Ras-GTP] 2.2e5
[(EGF-EGFR*)2-GAP] + [Shc] = [(EGF-EGFR*)2-GAP-Shc] 2.1e7
[(EGF-EGFR*)2-GAP-Shc] = [(EGF-EGFR*)2-GAP] + [Shc] 0.1
[(EGF-EGFRi*)2-GAP] + [Shc] = [(EGF-EGFRi*)2-GAP-Shc] 2.1e7
[(EGF-EGFRi*)2-GAP-Shc] = [(EGF-EGFRi*)2-GAP] + [Shc] 0.1
[(EGF-EGFR*)2-GAP-Shc] = [(EGF-EGFR*)2-GAP-Shc*] 6
[(EGF-EGFR*)2-GAP-Shc*] = [(EGF-EGFR*)2-GAP-Shc] 0.6
[(EGF-EGFRi*)2-GAP-Shc] = [(EGF-EGFRi*)2-GAP-Shc*] 6
[(EGF-EGFRi*)2-GAP-Shc*] = [(EGF-EGFRi*)2-GAP-Shc] 0.6
[(EGF-EGFR*)2-GAP-Shc*] + [Grb2] = [(EGF-EGFR*)2-GAP-Shc*-Grb2] 1e7
[(EGF-EGFR*)2-GAP-Shc*-Grb2] = [(EGF-EGFR*)2-GAP-Shc*] + [Grb2] 0.55
[(EGF-EGFRi*)2-GAP-Shc*] + [Grb2] = [(EGF-EGFRi*)2-GAP-Shc*-Grb2] 1e7
[(EGF-EGFRi*)2-GAP-Shc*-Grb2] = [(EGF-EGFRi*)2-GAP-Shc*] + [Grb2] 0.55
[(EGF-EGFR*)2-GAP-Shc*-Grb2] + [Sos] = [(EGF-EGFR*)2-GAP-Shc*-Grb2-Sos] 1e7
[(EGF-EGFR*)2-GAP-Shc*-Grb2-Sos] = [(EGF-EGFR*)2-GAP-Shc*-Grb2] + [Sos] 0.0214
[(EGF-EGFRi*)2-GAP-Shc*-Grb2] + [Sos] = [(EGF-EGFRi*)2-GAP-Shc*-Grb2-Sos] 1e7
[(EGF-EGFRi*)2-GAP-Shc*-Grb2-Sos] = [(EGF-EGFRi*)2-GAP-Shc*-Grb2] + [Sos] 0.0214
[(EGF-EGFR*)2-GAP-Shc*-Grb2-Sos] + [Ras-GDP] = [(EGF-EGFR*)2-GAP-Shc*-Grb2-Sos-Ras-GDP] 1.5e7
[(EGF-EGFR*)2-GAP-Shc*-Grb2-Sos-Ras-GDP] = [(EGF-EGFR*)2-GAP-Shc*-Grb2-Sos] + [Ras-GDP] 1.3
[(EGF-EGFRi*)2-GAP-Shc*-Grb2-Sos] + [Ras-GDP] = [(EGF-EGFRi*)2-GAP-Shc*-Grb2-Sos-Ras-GDP] 1.5e7
[(EGF-EGFRi*)2-GAP-Shc*-Grb2-Sos-Ras-GDP] = [(EGF-EGFRi*)2-GAP-Shc*-Grb2-Sos] + [Ras-GDP] 1.3
[(EGF-EGFR*)2-GAP-Shc*-Grb2-Sos-Ras-GDP] = [(EGF-EGFR*)2-GAP-Shc*-Grb2-Sos] + [Ras-GTP] 0.5
[(EGF-EGFR*)2-GAP-Shc*-Grb2-Sos] + [Ras-GTP] = [(EGF-EGFR*)2-GAP-Shc*-Grb2-Sos-Ras-GDP] 1e5
[(EGF-EGFRi*)2-GAP-Shc*-Grb2-Sos-Ras-GDP] = [(EGF-EGFRi*)2-GAP-Shc*-Grb2-Sos] + [Ras-GTPi] 0.5
[(EGF-EGFRi*)2-GAP-Shc*-Grb2-Sos] + [Ras-GTPi] = [(EGF-EGFRi*)2-GAP-Shc*-Grb2-Sos-Ras-GDP] 1e5
[Raf] + [Ras-GTP] = [Raf-Ras-GTP] 1e6
[Raf-Ras-GTP] = [Raf] + [Ras-GTP] 0.0053
[Raf] + [Ras-GTPi] = [Raf-Ras-GTPi] 1e6
[Raf-Ras-GTPi] = [Raf] + [Ras-GTPi] 0.0053
[Raf-Ras-GTP] = [Raf*] + [Ras-GTP*] 1
[Raf*] + [Ras-GTP*] = [Raf-Ras-GTP] 7e5
[Raf-Ras-GTPi] = [Rafi*] + [Ras-GTPi*] 1
[Rafi*] + [Ras-GTPi*] = [Raf-Ras-GTPi] 7e5
[Ras-GTP*] + [(EGF-EGFR*)2-GAP-Shc*-Grb2-Sos] = [(EGF-EGFR*)2-GAP-Shc*-Grb2-Sos-Ras-GTP] 7.9e6
[(EGF-EGFR*)2-GAP-Shc*-Grb2-Sos-Ras-GTP] = [Ras-GTP*] + [(EGF-EGFR*)2-GAP-Shc*-Grb2-Sos] 0.3
[Ras-GTPi*] + [(EGF-EGFRi*)2-GAP-Shc*-Grb2-Sos] = [(EGF-EGFRi*)2-GAP-Shc*-Grb2-Sos-Ras-GTP] 7.9e6
[(EGF-EGFRi*)2-GAP-Shc*-Grb2-Sos-Ras-GTP] = [Ras-GTPi*] + [(EGF-EGFRi*)2-GAP-Shc*-Grb2-Sos] 0.3
[(EGF-EGFR*)2-GAP-Shc*-Grb2-Sos-Ras-GTP] = [(EGF-EGFR*)2-GAP-Shc*-Grb2-Sos] + [Ras-GDP] 0.023
[(EGF-EGFR*)2-GAP-Shc*-Grb2-Sos] + [Ras-GDP] = [(EGF-EGFR*)2-GAP-Shc*-Grb2-Sos-Ras-GTP] 2.2e5
[(EGF-EGFRi*)2-GAP-Shc*-Grb2-Sos-Ras-GTP] = [(EGF-EGFRi*)2-GAP-Shc*-Grb2-Sos] + [Ras-GDP] 0.023
[(EGF-EGFRi*)2-GAP-Shc*-Grb2-Sos] + [Ras-GDP] = [(EGF-EGFRi*)2-GAP-Shc*-Grb2-Sos-Ras-GTP] 2.2e5
[(EGF-EGFR*)2-GAP-Shc*-Grb2-Sos] = [(EGF-EGFR*)2-GAP] + [Shc*-Grb2-Sos] 0.1
[(EGF-EGFR*)2-GAP] + [Shc*-Grb2-Sos] = [(EGF-EGFR*)2-GAP-Shc*-Grb2-Sos] 2.4e5
[(EGF-EGFRi*)2-GAP-Shc*-Grb2-Sos] = [(EGF-EGFRi*)2-GAP] + [Shc*-Grb2-Sos] 0.1
[(EGF-EGFRi*)2-GAP] + [Shc*-Grb2-Sos] = [(EGF-EGFRi*)2-GAP-Shc*-Grb2-Sos] 2.4e5
[Shc*-Grb2-Sos] = [Grb2-Sos] + [Shc*] 0.2
[Grb2-Sos] + [Shc*] = [Shc*-Grb2-Sos] 2.1e7
[Grb2-Sos] = [Grb2] + [Sos] 0.0015
[Grb2] + [Sos] = [Grb2-Sos] 4.5e6
[Shc*] = [Shc] 1.7
[Shc] = [Shc*] 1.7
[(EGF-EGFR*)2-GAP-Grb2-Sos] = [(EGF-EGFR*)2-GAP] + [Grb2-Sos] 0.03
[(EGF-EGFR*)2-GAP] + [Grb2-Sos] = [(EGF-EGFR*)2-GAP-Grb2-Sos] 4.5e6
[(EGF-EGFRi*)2-GAP-Grb2-Sos] = [(EGF-EGFRi*)2-GAP] + [Grb2-Sos] 0.03
[(EGF-EGFRi*)2-GAP] + [Grb2-Sos] = [(EGF-EGFRi*)2-GAP-Grb2-Sos] 4.5e6
[(EGF-EGFR*)2-GAP-Shc*] = [(EGF-EGFR*)2-GAP] + [Shc*] 0.3
[(EGF-EGFR*)2-GAP] + [Shc*] = [(EGF-EGFR*)2-GAP-Shc*] 9e5
[(EGF-EGFRi*)2-GAP-Shc*] = [(EGF-EGFRi*)2-GAP] + [Shc*] 0.3
[(EGF-EGFRi*)2-GAP] + [Shc*] = [(EGF-EGFRi*)2-GAP-Shc*] 9e5
[Shc*] + [Grb2] = [Shc*-Grb2] 3e7
[Shc*-Grb2] = [Shc*] + [Grb2] 0.055
[Shc*-Grb2] + [Sos] = [Shc*-Grb2-Sos] 3e7
[Shc*-Grb2-Sos] = [Shc*-Grb2] + [Sos] 0.064
[(EGF-EGFR*)2-GAP-Shc*-Grb2] = [(EGF-EGFR*)2-GAP] + [Shc*-Grb2] 0.3
[(EGF-EGFR*)2-GAP] + [Shc*-Grb2] = [(EGF-EGFR*)2-GAP-Shc*-Grb2] 9e5
[(EGF-EGFRi*)2-GAP-Shc*-Grb2] = [(EGF-EGFRi*)2-GAP] + [Shc*-Grb2] 0.3
[(EGF-EGFRi*)2-GAP] + [Shc*-Grb2] = [(EGF-EGFRi*)2-GAP-Shc*-Grb2] 9e5
[(EGF-EGFR*)2-GAP-Shc*] + [Grb2-Sos] = [(EGF-EGFR*)2-GAP-Shc*-Grb2-Sos] 3e7
[(EGF-EGFR*)2-GAP-Shc*-Grb2-Sos] = [(EGF-EGFR*)2-GAP-Shc*] + [Grb2-Sos] 0.0429
[(EGF-EGFRi*)2-GAP-Shc*] + [Grb2-Sos] = [(EGF-EGFRi*)2-GAP-Shc*-Grb2-Sos] 3e7
[(EGF-EGFRi*)2-GAP-Shc*-Grb2-Sos] = [(EGF-EGFRi*)2-GAP-Shc*] + [Grb2-Sos] 0.0429
[Raf*] + [Phosphatase1] = [Raf*-Phosphatase1] 7.17e7
[Raf*-Phosphatase1] = [Raf*] + [Phosphatase1] 0.2
[Rafi*] + [Phosphatase1] = [Rafi*-Phosphatase1] 7.17e7
[Rafi*-Phosphatase1] = [Rafi*] + [Phosphatase1] 0.2
[Raf*-Phosphatase1] = [Raf] + [Phosphatase1] 1
[Rafi*-Phosphatase1] = [Raf] + [Phosphatase1] 1
[MEK] + [Raf*] = [MEK-Raf*] 1.11e7
[MEK-Raf*] = [MEK] + [Raf*] 0.01833
[MEK] + [Rafi*] = [MEK-Rafi*] 1.11e7
[MEK-Rafi*] = [MEK] + [Rafi*] 0.01833
[MEK-Raf*] = [MEK-P] + [Raf*] 3.5
[MEK-Rafi*] = [MEK-Pi] + [Rafi*] 3.5
[MEK-P] + [Raf*] = [MEK-P-Raf*] 1.11e7
[MEK-P-Raf*] = [MEK-P] + [Raf*] 0.01833
[MEK-Pi] + [Rafi*] = [MEK-P-Rafi*] 1.11e7
[MEK-P-Rafi*] = [MEK-Pi] + [Rafi*] 0.01833
[MEK-P-Raf*] = [MEK-PP] + [Raf*] 2.9
[MEK-P-Rafi*] = [MEK-PPi] + [Rafi*] 2.9
[MEK-PP] + [Phosphatase2] = [MEK-PP-Phosphatase2] 1.43e7
[MEK-PP-Phosphatase2] = [MEK-PP] + [Phosphatase2] 0.8
[MEK-PPi] + [Phosphatase2] = [MEK-PPi-Phosphatase2] 1.43e7
[MEK-PPi-Phosphatase2] = [MEK-PPi] + [Phosphatase2] 0.8
[MEK-PP-Phosphatase2] = [MEK-P] + [Phosphatase2] 0.058
[MEK-PPi-Phosphatase2] = [MEK-Pi] + [Phosphatase2] 0.058
[MEK-P] + [Phosphatase2] = [MEK-P-Phosphatase2] 2.5e5
[MEK-P-Phosphatase2] = [MEK-P] + [Phosphatase2] 0.5
[MEK-Pi] + [Phosphatase2] = [MEK-Pi-Phosphatase2] 2.5e5
[MEK-Pi-Phosphatase2] = [MEK-Pi] + [Phosphatase2] 0.5
[MEK-P-Phosphatase2] = [MEK] + [Phosphatase2] 0.058
[MEK-Pi-Phosphatase2] = [MEK] + [Phosphatase2] 0.058
[ERK] + [MEK-PP] = [ERK-MEK-PP] 1.1e5
[ERK-MEK-PP] = [ERK] + [MEK-PP] 0.033
[ERK] + [MEK-PPi] = [ERK-MEK-PPi] 1.1e5
[ERK-MEK-PPi] = [ERK] + [MEK-PPi] 0.033
[ERK-MEK-PP] = [ERK-P] + [MEK-PP] 16
[ERK-MEK-PPi] = [ERK-Pi] + [MEK-PPi] 16
[ERK-P] + [MEK-PP] = [ERK-P-MEK-PP] 1.1e5
[ERK-P-MEK-PP] = [ERK-P] + [MEK-PP] 0.033
[ERK-Pi] + [MEK-PPi] = [ERK-P-MEK-PPi] 1.1e5
[ERK-P-MEK-PPi] = [ERK-Pi] + [MEK-PPi] 0.033
[ERK-P-MEK-PP] = [ERK-PP] + [MEK-PP] 5.7
[ERK-P-MEK-PPi] = [ERK-PPi] + [MEK-PPi] 5.7
[ERK-PP] + [Phosphatase3] = [ERK-PP-Phosphatase3] 1.45e7
[ERK-PP-Phosphatase3] = [ERK-PP] + [Phosphatase3] 0.6
[ERK-PPi] + [Phosphatase3] = [ERK-PPi-Phosphatase3] 1.45e7
[ERK-PPi-Phosphatase3] = [ERK-PPi] + [Phosphatase3] 0.6
[ERK-PP-Phosphatase3] = [ERK-P] + [Phosphatase3] 0.27
[ERK-PPi-Phosphatase3] = [ERK-Pi] + [Phosphatase3] 0.27
[ERK-P] + [Phosphatase3] = [ERK-P-Phosphatase3] 5e6
[ERK-P-Phosphatase3] = [ERK-P] + [Phosphatase3] 0.5
[ERK-Pi] + [Phosphatase3] = [ERK-Pi-Phosphatase3] 5e6
[ERK-Pi-Phosphatase3] = [ERK-Pi] + [Phosphatase3] 0.5
[ERK-P-Phosphatase3] = [ERK] + [Phosphatase3] 0.3
[ERK-Pi-Phosphatase3] = [ERK] + [Phosphatase3] 0.3
[EGFRi] = [EGFRideg] 6.67e-4
[EGFi] = [EGFideg] 1.67e-4
[(EGF-EGFRi*)2] = [(EGF-EGFRi*)2deg] 6.67e-4
[(EGF-EGFR*)2-GAP-Grb2] = [(EGF-EGFRi*)2-GAP-Grb2] 5e-5
[(EGF-EGFR*)2-GAP-Grb2-Sos] = [(EGF-EGFRi*)2-GAP-Grb2-Sos] 5e-5
[(EGF-EGFR*)2-GAP-Grb2-Sos-Ras-GDP] = [(EGF-EGFRi*)2-GAP-Grb2-Sos-Ras-GDP] 5e-5
[(EGF-EGFR*)2-GAP-Grb2-Sos-Ras-GTP] = [(EGF-EGFRi*)2-GAP-Grb2-Sos-Ras-GTP] 5e-5
[(EGF-EGFR*)2-GAP-Shc] = [(EGF-EGFRi*)2-GAP-Shc] 5e-5
[(EGF-EGFR*)2-GAP-Shc*] = [(EGF-EGFRi*)2-GAP-Shc*] 5e-5
[(EGF-EGFR*)2-GAP-Shc*-Grb2] = [(EGF-EGFRi*)2-GAP-Shc*-Grb2] 5e-5
[(EGF-EGFR*)2-GAP-Shc*-Grb2-Sos] = [(EGF-EGFRi*)2-GAP-Shc*-Grb2-Sos] 5e-5
[(EGF-EGFR*)2-GAP-Shc*-Grb2-Sos-Ras-GDP] = [(EGF-EGFRi*)2-GAP-Shc*-Grb2-Sos-Ras-GDP] 5e-5
[(EGF-EGFR*)2-GAP-Shc*-Grb2-Sos-Ras-GTP] = [(EGF-EGFRi*)2-GAP-Shc*-Grb2-Sos-Ras-GTP] 5e-5
[(EGF-EGFR*)2-GAP-Grb2-Sos] + [Prot] = [(EGF-EGFR*)2-GAP-Grb2-Sos-Prot] 1.73e-7
[(EGF-EGFR*)2-GAP-Grb2-Sos-Prot] = [(EGF-EGFR*)2-GAP-Grb2-Sos] + [Prot] 1.66e-3
[(EGF-EGFR*)2-GAP-Grb2-Sos-Ras-GDP] + [Prot] = [(EGF-EGFR*)2-GAP-Grb2-Sos-Ras-GDP-Prot] 1.73e-7
[(EGF-EGFR*)2-GAP-Grb2-Sos-Ras-GDP-Prot] = [(EGF-EGFR*)2-GAP-Grb2-Sos-Ras-GDP] + [Prot] 1.66e-3
[(EGF-EGFR*)2-GAP-Grb2-Sos-Ras-GTP] + [Prot] = [(EGF-EGFR*)2-GAP-Grb2-Sos-Ras-GTP-Prot] 1.73e-7
[(EGF-EGFR*)2-GAP-Grb2-Sos-Ras-GTP-Prot] = [(EGF-EGFR*)2-GAP-Grb2-Sos-Ras-GTP] + [Prot] 1.66e-3
[(EGF-EGFR*)2-GAP-Grb2-Sos-Prot] = [(EGF-EGFRi*)2-GAP-Grb2-Sos] + [Proti] 3e-2
[(EGF-EGFR*)2-GAP-Grb2-Sos-Ras-GDP-Prot] = [(EGF-EGFRi*)2-GAP-Grb2-Sos-Ras-GDP] + [Proti] 3e-2
[(EGF-EGFR*)2-GAP-Grb2-Sos-Ras-GTP-Prot] = [(EGF-EGFRi*)2-GAP-Grb2-Sos-Ras-GTP] + [Proti] 3e-2
[(EGF-EGFR*)2-GAP-Shc*-Grb2] + [Prot] = [(EGF-EGFR*)2-GAP-Shc*-Grb2-Prot] 1.73e-7
[(EGF-EGFR*)2-GAP-Shc*-Grb2-Prot] = [(EGF-EGFR*)2-GAP-Shc*-Grb2] + [Prot] 1.66e-3
[(EGF-EGFR*)2-GAP-Shc*-Grb2-Sos] + [Prot] = [(EGF-EGFR*)2-GAP-Shc*-Grb2-Sos-Prot] 1.73e-7
[(EGF-EGFR*)2-GAP-Shc*-Grb2-Sos-Prot] = [(EGF-EGFR*)2-GAP-Shc*-Grb2-Sos] + [Prot] 1.66e-3
[(EGF-EGFR*)2-GAP-Shc*-Grb2-Sos-Ras-GDP] + [Prot] = [(EGF-EGFR*)2-GAP-Shc*-Grb2-Sos-Ras-GDP-Prot] 1.73e-7
[(EGF-EGFR*)2-GAP-Shc*-Grb2-Sos-Ras-GDP-Prot] = [(EGF-EGFR*)2-GAP-Shc*-Grb2-Sos-Ras-GDP] + [Prot] 1.66e-3
[(EGF-EGFR*)2-GAP-Shc*-Grb2-Sos-Ras-GTP] + [Prot] = [(EGF-EGFR*)2-GAP-Shc*-Grb2-Sos-Ras-GTP-Prot] 1.73e-7
[(EGF-EGFR*)2-GAP-Shc*-Grb2-Sos-Ras-GTP-Prot] = [(EGF-EGFR*)2-GAP-Shc*-Grb2-Sos-Ras-GTP] + [Prot] 1.66e-3
[(EGF-EGFR*)2-GAP-Shc*-Grb2-Prot] = [(EGF-EGFRi*)2-GAP-Shc*-Grb2] + [Proti] 3e-2
[(EGF-EGFR*)2-GAP-Shc*-Grb2-Sos-Prot] = [(EGF-EGFRi*)2-GAP-Shc*-Grb2-Sos] + [Proti] 3e-2
[(EGF-EGFR*)2-GAP-Shc*-Grb2-Sos-Ras-GDP-Prot] = [(EGF-EGFRi*)2-GAP-Shc*-Grb2-Sos-Ras-GDP] + [Proti] 3e-2
[(EGF-EGFR*)2-GAP-Shc*-Grb2-Sos-Ras-GTP-Prot] = [(EGF-EGFRi*)2-GAP-Shc*-Grb2-Sos-Ras-GTP] + [Proti] 3e-2
